# Supplementary material for: Degradation of Poliovirus Sabin 2 Genome After Electron Beam Irradiation
Source: Vaccines (Basel). 2025 Jul 31;13(8):824. doi: 10.3390/vaccines13080824 (PMC12390167; doi:10.3390/vaccines13080824)
Supplement: Supplementary file 1 [file vaccines-13-00824-s001.zip]

Archive with 1 entries (1 files):
- vaccines-3720091-supplementary.pdf
